# Supplementary material for: Cytotoxic Effect of Escitalopram/Etoposide Combination on Etoposide-Resistant Lung Cancer
Source: Pharmaceuticals (Basel). 2025 Apr 5;18(4):531. doi: 10.3390/ph18040531 (PMC12030030; doi:10.3390/ph18040531)
Supplement: Supplementary file 1 [file pharmaceuticals-18-00531-s001.zip]

Archive with 1 entries (1 files):
- pharmaceuticals-3540210-supplementary.pdf
